# Supplementary material for: Volcanic ash as a driver of enhanced organic carbon burial in the Cretaceous
Source: Sci Rep. 2018 Mar 8;8:4197. doi: 10.1038/s41598-018-22576-3 (PMC5843639; doi:10.1038/s41598-018-22576-3)
Supplement: Supplementary file 1 — Dataset 1 and 2 [file 41598_2018_22576_MOESM1_ESM.xlsx]

## Sheet: TableA1
Table 1
	This study											Pierre et al. (2014)																				60.0935	48	Bin	Frequency
Sample	B2	B3	B4	B8	B5	B6	B7	B9	B10	B11		13-1	13-2	42-1	42-2	51-1	51-2	51-3	58-1	58-2	58-3	58-4	Del Rio	SL-1	SL-2	SL-5	SL-6	K1-C1B2	K2-C1B18			59.3125	50	46	0
	EF	EF	EF	EF	EF	EF	EF	AC	AC	AC		EF	EF	EF	EF	EF	EF	EF	EF	EF	EF	EF	Del Rio	EF	EF	EF	EF	AC	EF			57.5459	52	48	1
	ash	ash	ash	ash	cc	cc	cc	cc	cc	cc		ash	ash	ash	ash	ash	ash	ash	ash	ash	ash	ash	ash	ash	ash	ash						56.2443	54	50	1
Measured elemental ratios by weight
Zr/Ti ave	0.0383677	0.0347989	0.0277696	0.0234109	0.131825	0.0572525	0.276442	0.0805377	0.0308982	0.0554024		0.0462898	0.0360625	0.00902194	0.00693464	0.0388233	0.0347117	0.190664	0.0646729	0.0754265	0.0523243	0.0452113	0.0393799	0.0629873	0.0564446	0.0554118	0.0583909	0.118689	0.118346			70.9016	56	52	0
Zr/Ti SD	0.0289782	0.0122366	0.0208243	0.00571585	0.122518	0.0347474	0.249418	0.108107	0.0577531	0.0475037																						63.4046	58	54	0
Ti/Zr ave	26.0636	28.7366	36.0106	42.7152	7.58584	17.4665	3.61739	12.4165	32.3643	18.0497		21.603	27.7296	110.841	144.204	25.7577	28.8088	5.24482	15.4624	13.2579	19.1116	22.1184	25.3936	15.8762	17.7165	18.0467	17.1259	8.42542	8.44981			78.2981	60	56	0
Ti/Zr SD	19.6852	10.1049	27.0041	10.4291	7.05029	10.6007	3.26376	16.6669	60.4934	15.4764																						66.3713	62	58	2
Si/Ti ave	38.2804	56.025	63.0426	32.5875	52.1453	23.3497	41.1825	182.186	18.8452	49.4746		26.0794	39.6373	22.9343	18.0189	33.3312	99.3456	375.815	47.9944	58.5651	46.9068	39.4741	52.4819	60.9155	75.5091	82.3604	49.9414	120.892	131.375			58.3751	64	60	4
Si/Ti SD	27.4164	16.5746	44.6871	7.65968	46.4037	15.0511	41	181	25.8503	40.1305																						63.1261	66	62	5
Fe/Zr ave	124.199	492.479	209.617	73.0662	112.605	134.17	20.4027	198.16	240.64	124.508		132.607	204.493	935.315	954.771	240.81	185.384	152.534	104.749	98.0954	131.876	152.424	203.482	1125.12	170.663	157.982	164.026	128.432	159.416			61.6242	68	64	6
Fe/Zr SD	54.1723	203.48	83.9347	30.117	108.519	184.554	20	268.934	419.45	118.031																						59.5966	70	66	3
P/Zr ave	6.3188	4.79154	3.74648	1.47176	24.9424	16.5392	46.5901	20.6665	8.98196	25.8148		3.54615	3.26445	8.11896	4.84057	19.2884	1.35386	5.45775	5.14488	2.72037	3.00572	3.22229	2.15084	4.01218	3.22625	2.58216	5.94731	2.10419	1.92343			49.4979	72	68	1
P/Zr SD	2.39257	2.44121	1.95608	1.03388	20.1671	10.9691	18.383	20.5468	15.3539	16.8642																						47.783	74	70	2
Calculated elemental ratios of protolith by weight																																60.1887	76	72	1
Si/Ti	392.177	147.618	269.481	108.592	346.063	281.632	592.077	330.358	180.285	386.143		179.983	142.261	81.7042	79.8782	151.767	137.805	758.845	262.304	316.61	205.195	175.694	153.747	254.133	223.496	218.832	232.419	546.671	544.936			59.2925	78	74	0
Fe/Zr	130.233	301.881	174.834	457.8	143.602	213.156	92.2473	148.899	283.758	131.826		247.036	314.643	1204.65	1554.47	292.939	326.5	62.6753	178.666	153.928	219.38	252.744	288.927	183.296	203.846	207.526	197.259	99.2099	99.4882			74.4959	80	76	1
P/Zr	2.48857	4.68814	3.10674	6.41553	2.67868	3.548	1.91922	2.75278	4.43228	2.51147		4.03092	4.83668	13.2975	16.1131	4.58314	4.97335	1.43441	3.15788	2.82252	3.68604	4.10089	4.53577	3.21934	3.48765	3.53498	3.40241	2.02736	2.03164			64.4485	82	78	0
SiO2	60.0935	59.3125	57.5459	56.2443	70.9016	63.4046	78.2981	66.3713	58.3751	63.1261		61.6242	59.5966	49.4979	47.783	60.1887	59.2925	74.4959	64.4485	65.7907	62.6445	61.4298	60.3036	64.2209	63.284	63.1276	63.5721	69.9113	69.8842			65.7907	84	80	1
Mass fraction lost (ML/Mo)																																62.6445		82	0
Si	0.738888	0.593324	0.46854	0.688817	0.834178	0.889384	0.97282	0.641803	0.219412	0.762578		0.855101	0.721377	0.7193	0.774421	0.78038	0.279088	0.504755	0.817028	0.815025	0.771404	0.775324	0.658647	0.760301	0.662145	0.623636	0.785123	0.778859	0.758917			61.4298		84	0
std	0.126105	0.0681097	0.229081	0.0493942	0.12811	0.0692837	0.050929	0.262105	0.975365	0.149817																						60.3036		More	0
Fe	0.449401	-0.526405	0.0696846	0.833749	-1.10041	0.442695	0.360022	-0.381821	-0.546629	0.338025		0.463208	0.35008	0.223577	0.385789	0.177953	0.432209	-1.43372	0.413714	0.362718	0.398871	0.396924	0.295731	-5.13827	0.162788	0.238737	0.168474	-0.294546	-0.602358			64.2209
std	0.313212	0.377891	0.768223	0.0882078	2.42128	0.581871	0.96795	0.894648	1.31637	0.272589																						63.284
P	-0.593595	0.0390177	0.199098	0.787215	-17.9501	-4.73399	-72.1816	-14.2197	-2.99003	-9.67396		0.120264	0.325064	0.389436	0.699587	-3.20856	0.727777	-2.80487	-0.629218	0.0361913	0.184569	0.214247	0.525806	-0.246273	0.0749498	0.269541	-0.74797	-0.0378961	0.0532621			63.1276
std	0.58666	0.301104	0.359442	0.11896	14.9864	4.31399	53.0448	11.886	3.4806	8.07543																						63.5721
ash = ash dominant; cc = carbonate dominant; EF = Eagle Ford formation; AC = Austin Chalk formation																																69.9113
																																69.8842

## Sheet: TableA2
Table 2
		B2				B3					B4					B8				B5					B6				B7					B9				B10		B11
		07-B2	08-B2	09-B2	10-B2	12-B3	13-B3	14-B3	15-B3	16-B3	17-B4	18-B4	19-B4	20-B4	21-B4	37-B8	39-B8	40-B8	41-B8	22-B5	23-B5	24-B5	25-B5	26-B5	28-B6	29-B6	30-B6	31-B6	32-B7	33-B7	34-B7	35-B7	36-B7	42-B9	43-B9	44-B9	45-B9	49-B10	51-B10	52-B11	53-B11	54-B11	55-B11
		ash	ash	ash	ash	ash	ash	ash	ash	ash	ash	ash	ash	ash	ash	ash	ash	ash	ash	cc	cc	cc	cc	cc	cc	cc	cc	cc	cc	cc	cc	cc	cc	cc	cc	cc	cc	cc	cc	cc	cc	cc	cc
cation weight fraction
Na	wt%	0.0800754	0.108711	3.05423	0.0783651	0.101064	0.0740439	0.0517001	0.0945688	0.220541	0.0200927	0.025951	0.0237501	0.0228603	0.0381043	0.0320443	0.0690961	0.037182	0.0593956	0.0137592	0.0119781	0.0204172	0.0270943	0.019651	0.0118796	0.0573901	0.0199566	0.019926	0.0122225	0.0144644	0.00939085	0.0100884	0.0182612	0.0441994	0.0581126	0.0337958	0.0289801	0.0607939	0.0434466	0.0480365	0.0195603	0.0199234	0.0255129
Mg	wt%	1.05948	1.25588	1.75078	1.01135	0.469437	0.33742	0.269766	0.474912	1.57909	0.263649	0.169487	0.577222	0.569297	0.577992	0.311495	0.301695	0.397044	0.385607	1.11409	1.0378	1.02294	0.702521	0.631428	0.742438	0.951784	0.941928	0.813279	1.1671	1.05059	1.22885	1.19611	0.696863	0.550118	0.674678	0.841498	0.796389	0.806864	0.340001	0.868735	0.513414	0.478214	0.45386
Al	wt%	7.07866	6.74866	6.14325	6.01742	25.3848	33.0902	40.016	26.3477	19.9463	48.744	48.2483	45.1701	42.8318	41.9665	48.5432	45.9728	45.5432	43.1248	0.0280676	0.00618003	0.0201158	0.0785063	0.334239	0.233344	0.151715	0.0341159	0.224667	0.0234447	0	0.000313457	0.0118534	0.0481019	7.14512	0.0227306	0.48749	2.37211	3.85392	0.327655	0.130976	0.468184	0.510007	0.73182
Si	wt%	16.5179	17.3721	26.4031	18.0984	47.7204	49.2152	48.7241	54.6763	51.868	45.9881	47.9198	48.6846	48.7468	48.5334	45.8567	48.5247	49.876	46.3519	0.119608	0.0555074	0.113667	0.11186	0.3176	0.416384	0.318036	0.0904485	0.352557	0.0776667	0.0116903	0.0122613	0.0559836	0.166803	7.38543	0.0627687	0.498251	3.18345	6.93331	4.92225	0.256852	1.34806	1.20474	1.80806
P	ppm	9.45482	13.8537	12.0636	14.2748	11.5939	9.63052	10.5035	16.7123	26.62	5.27292	3.44107	8.15856	10.2517	12.4616	1.64638	3.43521	9.83578	5.23597	0.787692	0.878162	1.35459	0.618996	0.88943	0.976822	0.46742	1.47962	1.851	1.74238	2.5337	2.33596	2.47553	1.05792	3.51581	1.42004	2.06565	3.1667	15.6379	1.82138	2.66963	3.33159	4.10289	3.24468
K	wt%	1.80729	2.23089	1.74166	1.82782	1.90597	2.21389	1.5149	3.05272	4.3584	0.304999	0.142974	0.720298	0.723202	0.824833	0.60179	0.494997	0.68554	0.746391	0.0018483	0.00794157	0.00180347	0.00206081	0.00278459	0.0132147	0.0137841	0.00289951	0.0234539	0.00290303	0.00128055	0.000506332	0.00194732	0.0104927	0.249641	0.0271055	0.0590356	0.127304	0.762775	0.0609037	0.0275371	0.114243	0.114953	0.168542
Ca	wt%	69.3622	68.877	57.5249	70.3072	0.675723	0.454748	0.311539	0.797686	0.891374	0.167185	0.203887	0.278272	0.325806	0.344854	0.502081	0.299893	0.378533	4.19896	98.5294	98.6583	98.5683	98.8164	98.4275	98.3249	98.27	98.6999	98.1364	98.5959	98.8095	98.6382	98.5912	98.8649	83.7395	98.9598	97.745	93.0454	82.2221	93.6235	98.4342	97.1295	97.1766	96.1555
Sc	ppm	0.108912	0.123639	0.117109	0.102719	0.201417	0.0693841	0.0478983	0.0773392	0.137385	0.0321339	0.027706	0.0469239	0.0612559	0.0654167	0.0471681	0.043128	0.0513398	0.0747579	0.019552	0.0348393	0.073775	0.0364386	0.0169504	0.0515909	0.0146207	0.0245709	0.075118	0.00334125	0.00272127	0.00442133	0.00261538	0.00592692	0.0977285	0.0430562	0.054223	0.0517565	0.0909787	0.00966847	0.0211171	0.0158893	0.0164326	0.013843
Ti	ppm	31.8625	103.08	32.9578	36.8816	96.1297	80.705	49.7904	116.66	106.879	18.1642	17.1691	114.438	104.331	126.391	135.551	103.489	179.127	166.748	0.382473	0.067824	0.415225	0.346822	0.165041	1.23521	1.51358	0.521461	1.77234	0.350104	0.0485609	0.0521866	0.0831313	0.253742	3.46733	0.199111	0.51563	1.92703	61.4949	1.41534	0.532744	2.52958	2.43612	3.83505
V	ppm	2.56471	3.42412	2.39855	2.19707	3.49999	3.24068	2.8428	3.14535	5.27651	2.93272	1.76051	2.89109	3.98867	4.20103	4.53907	4.19446	3.95054	4.69088	0.231534	0.23658	0.148974	0.261776	0.255615	0.206106	0.0986252	0.260227	0.28353	0.198773	0.224275	0.143411	0.191114	0.423272	0.841295	0.0392044	0.120728	0.323841	1.93769	0.256995	0.0645454	0.0894919	0.0998396	0.140246
Cr	ppm	1.25947	1.67659	0.898019	1.02325	0.512732	0.446918	0.356666	0.481323	0.90442	0.45836	0.232043	0.6835	0.652699	0.791832	1.04695	0.821226	1.1101	1.00125	0.012756	0.014908	0.021898	0.0194086	0.0121754	0.0481385	0.00769203	0.0319366	0.0516159	0.00484842	0.00366082	0.00281767	0.0373621	0.0097625	0.398725	0.0550692	0.109881	0.201232	0.877306	0.0542729	0.0645198	0.046625	0.0557739	0.0810295
Mn	ppm	1.38194	1.39867	1.75634	1.28055	0.672843	0.247167	0.0965549	0.269652	1.14763	0.0481735	0.0468487	0.0367789	0.0811098	0.104617	0.0566863	0.0641298	0.0928243	0.224011	9.02802	7.96068	6.93696	5.74713	5.0282	3.404	3.86098	2.32931	1.7804	3.48919	4.35332	1.13057	2.30332	5.13912	2.24774	3.61574	3.61722	3.39367	1.79075	0.178096	3.78247	2.77414	2.95982	2.36822
Fe	wt%	3.3236	1.94795	2.62661	1.86019	22.4823	13.5776	8.4105	13.0909	19.5864	4.2001	3.01962	3.21377	5.50982	6.20516	2.64454	3.11293	1.02882	3.21894	0.00629525	0.0515885	0.0710105	0.0480372	0.0275291	0.0833366	0.0114282	0.0127861	0.279798	0.00524166	0.000901818	0.00083663	0.0239962	0.0134526	0.584425	0.0115121	0.156376	0.222659	4.27354	0.404066	0.0623966	0.104884	0.15377	0.322781
Co	ppm	0.15063	0.077203	0.0764608	0.0827176	0.127048	0.0275482	0.0182782	0.0254887	0.0689897	0.00868729	0.00789746	0.00977366	0.0115215	0.0174897	0.0268377	0.0538008	0.0106282	0.0351046	0.000786012	0.00276284	0.00168393	0.000841237	0.00661263	0.00202654	0.00423139	0.000738658	0.00203979	0.000402985	0.00449682	0.00102219	0.00122476	0.000948565	0.0235744	0.00158403	0.00341381	0.00909553	0.34839	0.0226245	0.00197717	0.00510232	0.0046309	0.0128688
Ni	ppm	1.16424	0.617749	0.600304	0.504875	1.48188	0.874618	0.59279	0.86303	1.30407	0.406451	0.293376	0.346942	0.512118	0.544367	0.680352	0.778587	0.271613	0.8379	0.0148852	0.025286	0.0187941	0.0265968	0.0139699	0.0190674	0.0338969	0.0157937	0.0543678	0.0228224	0.0117726	0.0133838	0.0258539	0.0214059	0.145631	0.0146612	0.0589631	0.0526743	0.497957	0.0776315	0.012419	0.0272732	0.0272071	0.062005
Cu	ppm	0.654607	0.434435	0.530666	0.394588	1.75844	1.24219	0.480182	1.0855	1.30699	0.282113	0.161982	0.288774	0.366482	0.320985	0.844904	1.04419	0.668298	1.13653	0.00222416	0.00344366	0.00766336	0.0065641	0.00424318	0.0114842	0.0058894	0.00650071	0.0256155	0.00259162	0.00265181	0.00127887	0.00319138	0.00580999	0.122377	0.00830904	0.0144671	0	0.794171	0.136103	0.00574025	0.0113685	0.0499548	0.0914592
Zn	ppm	3.64246	1.73413	1.49159	1.52132	3.90106	2.72977	1.3726	2.66148	4.37201	1.13691	0.698483	0.98371	1.39903	1.42152	1.3885	2.4806	0.81264	2.10403	0.00858836	0.0327864	0.0126982	0.0412667	0.00803866	0.027509	0.0123554	0.0104045	0.116165	0.00672373	0.00819993	0.018233	0.00795489	0.0199767	0.240636	0.0167294	0.0191891	0	0.275117	0.0590896	0.0698652	0.0372416	0.0465581	0.181493
Ga	ppm	0.342459	0.2379	0.179801	0.201234	0.561956	0.299027	0.289852	0.315251	0.654165	0.767845	0.52271	0.963611	0.900867	0.915075	0.470804	0.458676	0.403103	0.42463	0.00225097	0.00112371	0.00183879	0.00148504	0.00133544	0.00299714	0.00189427	0.00276235	0.00428943	0.00157955	0	0	0.000636964	0.00155142	0.0490772	0.00180691	0.00395867	0.0231845	0.140062	0.0187493	0.00377193	0.0111245	0.0131929	0.0212626
Ge	ppm	0.0249565	0.0168034	0.0218443	0.0170115	0.0233636	0.0239632	0.0160787	0.0141975	0.0220218	0.00667426	0.0128733	0.0081978	0.0127346	0.00637377	0.0181508	0.0222592	0.0182916	0.0215616	0.00581583	0.00286967	0.00373651	0.00388574	0.00313877	0.00343125	0.0046794	0.0045212	0.000574832	0.00325012	0.00779119	0.00323709	0.00421224	0.00232709	0.00322475	0.0025211	0.00383769	0.00253794	0.00864049	0.00322666	0.00451995	0.00614677	0.00268432	0.00478837
Sr	ppm	21.4478	17.0703	20.5388	20.039	1.64172	1.49284	0.808974	1.15463	1.98609	0.439968	0.199974	2.076	2.07605	1.18068	1.14271	2.36803	5.32972	5.17425	8.08437	7.6946	8.94339	14.1663	17.415	11.2616	16.4557	14.981	8.73103	5.62516	3.82944	7.2164	5.69411	11.0519	18.6512	12.7328	11.1068	12.9513	22.5812	23.6333	9.7643	21.1996	24.1035	23.068
Y	ppm	0.167384	0.175329	0.160539	0.119826	0.300071	0.171384	0.160718	0.215266	0.360247	0.0242365	0.0106604	0.0734877	0.0784429	0.055572	0.0298231	0.0325234	0.0392125	0.0617853	0.085692	0.0972571	0.148679	0.0612324	0.0686128	0.136857	0.0533819	0.0694702	0.121055	0.0523111	0.0859949	0.00834162	0.0202733	0.0532878	0.0801568	0.162216	0.11275	0.122476	0.33966	0.0489225	0.0817092	0.0626086	0.058347	0.0748159
Zr	ppm	2.85581	1.96016	1.75482	1.28623	3.61804	2.48796	2.7716	2.83555	3.95204	1.20131	2.41478	2.18377	2.3243	2.44199	3.3195	3.09866	3.64683	3.62839	0.0309919	0.0156057	0.0807322	0.0135325	0.0407109	0.0598	0.0501975	0.0604622	0.11824	0.0447942	0.0429638	0.0335448	0.0357686	0.0606894	0.270649	0.0198291	0.0516796	0.149855	1.85992	0.0838982	0.047154	0.0721252	0.206879	0.19094
ash = ash dominant, cc = carbonate rich
